# Supplementary material for: Metabarcoding data of bacterial diversity of the deep sea shark, Centroscyllium fabricii
Source: Data Brief. 2018 Oct 24;21:1029–32. doi: 10.1016/j.dib.2018.10.062 (PMC6226572; doi:10.1016/j.dib.2018.10.062)
Supplement: Supplementary file 2 — Supplementary file 1. Complete list of OTUs at genus level for the Centroscyllium fabricii gut sample. Supplementary material [file mmc2.zip › mmc2.txt]

Genus	Percentageof OTUs
Abiotrophia	0.035236082
Achromobacter	0.035236082
Acinetobacter	0.458069063
Actinomyces	0.070472163
Aeromicrobium	0.035236082
Alishewanella	0.035236082
Alteromonas	0.317124736
Anaerospora	0.035236082
Arthronema	0.035236082
Atopobium	0.035236082
Azospirillum	0.035236082
Bacillus	0.105708245
Bdellovibrio	0.070472163
Bifidobacterium	0.070472163
Blautia	0.035236082
Blvii28	0.035236082
Bradyrhizobium	0.035236082
Brevibacterium	0.070472163
Caloramator	0.035236082
Candidatus Koribacter	0.21141649
Candidatus Solibacter	0.140944327
Chloroflexus	0.070472163
Citrobacter	0.035236082
Clostridium	0.070472163
Collinsella	0.035236082
Comamonas	0.035236082
Conexibacter	0.035236082
Corynebacterium	0.246652572
DA101	0.035236082
Delftia	0.070472163
Dialister	0.035236082
Dietzia	0.035236082
Dokdonella	0.035236082
Edaphobacter	0.035236082
Enhydrobacter	0.070472163
Erwinia	0.035236082
Faecalibacterium	0.035236082
Glaciecola	0.035236082
Halomicronema	0.035236082
Halomonas	0.070472163
Helcococcus	0.035236082
Hyphomicrobium	0.070472163
Iamia	0.035236082
Idiomarina	0.035236082
Jannaschia	0.035236082
JG37-AG-70	0.176180409
Klebsiella	0.070472163
Kribbella	0.035236082
Lachnospira	0.035236082
Lactococcus	0.035236082
Leeuwenhoekiella	0.317124736
Legionella	0.035236082
Macrococcus	0.035236082
Meiothermus	0.035236082
Methylosinus	0.035236082
Methyloversatilis	0.035236082
Microbacterium	0.035236082
Mycobacterium	0.246652572
Myxococcus	0.070472163
Nesterenkonia	0.035236082
Nevskia	0.070472163
Nitrospira	0.035236082
Nocardia	0.035236082
Ochrobactrum	0.035236082
Oscillospira	0.035236082
Paenibacillus	0.035236082
Paracoccus	0.035236082
Pedomicrobium	0.070472163
Pelosinus	0.035236082
Peptoniphilus	0.035236082
Peptostreptococcus	0.035236082
Phenylobacterium	0.035236082
Photobacterium	0.070472163
Pilimelia	0.035236082
Propionibacterium	0.105708245
Providencia	0.035236082
Pseudanabaena	0.035236082
Pseudoalteromonas	0.140944327
Pseudomonas	0.21141649
Pseudonocardia	0.246652572
Ramlibacter	0.035236082
Rheinheimera	0.035236082
Rhodococcus	0.105708245
Rhodoplanes	0.070472163
Rothia	0.070472163
Ruminococcus	0.035236082
Sedimentibacter	0.035236082
Serratia	0.035236082
Shewanella	0.105708245
Skermanella	0.035236082
SMB53	0.035236082
Sphaerochaeta	0.035236082
Sphingobacterium	0.035236082
Staphylococcus	0.105708245
Stenotrophomonas	0.035236082
Streptococcus	0.176180409
Synechococcus	0.035236082
Tessaracoccus	0.035236082
Thalassobacillus	0.352360817
Trabulsiella	0.035236082
Trichococcus	0.035236082
Unknown	92.42424242
Vibrio	0.140944327
Virgibacillus	0.070472163
Virgisporangium	0.035236082
Wautersiella	0.035236082
